# Supplementary material for: 20-Hydroxyecdysone Mediates Reproductive Diapause in Galeruca daurica via Ecdysone Receptor EcR and Nuclear Hormone Receptor HR3
Source: Int J Mol Sci. 2024 Dec 3;25(23):12976. doi: 10.3390/ijms252312976 (PMC11641180; doi:10.3390/ijms252312976)
Supplement: Supplementary file 1 [file ijms-25-12976-s001.zip]

Archive with 1 entries (1 files):
- ijms-3328201-supplementary.pdf
